# Supplementary material for: RNA sequencing-based exploration of the effects of blue laser irradiation on mRNAs involved in functional metabolites of D. officinales
Source: PeerJ. 2022 Jan 4;10:e12684. doi: 10.7717/peerj.12684 (PMC8740519; doi:10.7717/peerj.12684)
Supplement: Supplemental Information 1 [file peerj-10-12684-s001.zip]

Archive with 18 entries (17 files):
- Supplemental information/
- Supplemental information/Table S1.docx
- Supplemental information/Table S10.docx
- Supplemental information/Table S11.docx
- Supplemental information/Table S12.docx
- Supplemental information/Table S13.docx
- Supplemental information/Table S14.docx
- Supplemental information/Table S15.docx
- Supplemental information/Table S16.pdf
- Supplemental information/Table S17.pdf
- Supplemental information/Table S2.docx
- Supplemental information/Table S3.docx
- Supplemental information/Table S4.pdf
- Supplemental information/Table S5.docx
- Supplemental information/Table S6.docx
- Supplemental information/Table S7.docx
- Supplemental information/Table S8.docx
- Supplemental information/Table S9.docx
